# Supplementary material for: Assessment of Dietary Intake of Iodine and Risk of Iodine Deficiency in Children with Classical Galactosaemia on Dietary Treatment
Source: Nutrients. 2023 Jan 13;15(2):407. doi: 10.3390/nu15020407 (PMC9860822; doi:10.3390/nu15020407)
Supplement: Supplementary file 1 [file nutrients-15-00407-s001.zip]

Archive with 2 entries (2 files):
- Document S1. iodine-specific food frequency questionnaire.pdf
- Document S2. iodine-specific food atlas.pdf
